# Supplementary material for: Multiethnic Genetic Association Studies Improve Power for Locus Discovery
Source: PLoS One. 2010 Sep 8;5(9):e12600. doi: 10.1371/journal.pone.0012600 (PMC2935880; doi:10.1371/journal.pone.0012600)
Supplement: Table S1 — Power to detect an association for a sample size of 10,000 using HapMap 3 data. Power is aggregated over all 1.4 million SNPs, over lower-frequency (1–5%) alleles, and over subsets of SNPs stratified by minor allele frequency in CEU. Calculations were made using allele frequencies from all 11 HapMap 3 population panels. GRR is varied between 1.1 and 1.5. Data points referred to in the paper and in figures appear in bold. (0.03 MB XLS) [file pone.0012600.s004.xls]

## Sheet: mean.10K.txt
N = 10000
	stage 1:	stage 2:
	2500 cases	2500 cases
	2500 controls	2500 controls
				EUROPEAN		EAST ASIAN			AFRICAN			ADMIXED
GRR = 1.1		Minor Allele Frequency in CEU	SNP Count	CEU	TSI	CHB	CHD	JPT	YRI	MKK	LWK	ASW	GIH	MEX
		0	199821	0	1.85625e-07	2.62425e-05	2.65193e-05	2.62552e-05	0.000155674	7.77208e-05	0.000133009	9.78023e-05	4.06111e-06	6.86359e-06
		0.01	36772	9.06115e-07	3.06802e-06	0.000106979	0.000108459	0.000110209	0.000291916	0.000191137	0.000270856	0.000203345	2.4544e-05	3.30352e-05
		0.02	32397	2.9197e-06	9.46619e-06	0.000163996	0.000166737	0.000169148	0.000363136	0.000271826	0.000350559	0.000277178	5.45716e-05	6.10225e-05
		0.03	29150	8.33912e-06	2.28184e-05	0.000236438	0.000242956	0.000235728	0.000451608	0.000347657	0.000432515	0.00035375	9.53999e-05	9.59432e-05
		0.04	28542	1.83256e-05	4.33255e-05	0.000306177	0.000309648	0.000309748	0.000523174	0.000423742	0.000508074	0.000432827	0.000138215	0.000143156
		0.05	28039	3.4969e-05	7.22546e-05	0.000378203	0.000380596	0.000381139	0.000598653	0.000494474	0.000580939	0.000498245	0.000195638	0.000186978
		0.1	143918	0.000169619	0.00025719	0.000714356	0.000718777	0.000717673	0.000980178	0.000888836	0.000971708	0.000881773	0.000482703	0.000464613
		0.25	392114	0.0025781	0.002801	0.00314101	0.00314593	0.00313249	0.0033006	0.00347008	0.00334622	0.00345268	0.00318731	0.00312221
		0.5	549863	0.0147447	0.0142176	0.0107719	0.0107376	0.0107158	0.00976039	0.0112029	0.010059	0.0112881	0.0131194	0.0132457
		Aggregate: 1-5%	154900	1.21016e-05	2.80645e-05	0.000229066	0.00023229	0.000231966	0.000434999	0.000335236	0.000417787	0.000342757	9.60737e-05	9.88838e-05
		Aggregate: all SNPs	1440616	0.00634783	0.00621778	0.00506606	0.00505514	0.00504297	0.00479006	0.00535612	0.00491063	0.0053868	0.00593414	0.00596352
GRR = 1.2		Minor Allele Frequency in CEU	SNP Count	CEU	TSI	CHB	CHD	JPT	YRI	MKK	LWK	ASW	GIH	MEX
		0	199821	0	9.11198e-06	0.00457567	0.00463594	0.00457158	0.0273223	0.0134647	0.0233224	0.0169768	0.000631728	0.00109724
		0.01	36772	1.67537e-05	0.000249038	0.0185979	0.0188672	0.019177	0.0508993	0.0334813	0.0472498	0.0356412	0.00396577	0.00553259
		0.02	32397	0.000121375	0.00104603	0.0282319	0.0287414	0.0291219	0.0623236	0.046981	0.0602216	0.0479507	0.00923274	0.0103723
		0.03	29150	0.000591307	0.00304903	0.0399655	0.0410375	0.0398753	0.0756641	0.059143	0.0727441	0.0600519	0.0164337	0.0163692
		0.04	28542	0.00184266	0.00657436	0.0507056	0.0512783	0.0513193	0.0856562	0.0704058	0.0833656	0.0718111	0.0238936	0.0244646
		0.05	28039	0.0044598	0.0118708	0.061221	0.0615489	0.0616771	0.0956904	0.0806103	0.0930992	0.0809576	0.0338356	0.0319636
		0.1	143918	0.0309902	0.0465245	0.105644	0.10607	0.105945	0.142212	0.131963	0.141556	0.13087	0.0792544	0.0756919
		0.25	392114	0.317123	0.324083	0.316811	0.316949	0.315784	0.332665	0.351053	0.337691	0.350778	0.338214	0.335119
		0.5	549863	0.772456	0.759886	0.65156	0.649957	0.648946	0.616625	0.67509	0.630344	0.681153	0.731673	0.736601
		Aggregate: 1-5%	154900	0.00128745	0.00421185	0.0382655	0.0388026	0.0387677	0.0724612	0.0564686	0.0697146	0.057677	0.0164924	0.0168569
		Aggregate	1440616	0.384386	0.383351	0.350225	0.34976	0.349032	0.351692	0.374346	0.35738	0.377094	0.381104	0.381891
GRR = 1.3		Minor Allele Frequency in CEU	SNP Count	CEU	TSI	CHB	CHD	JPT	YRI	MKK	LWK	ASW	GIH	MEX
		0	199821	0	0.000165106	0.0371471	0.0377496	0.0369238	0.216081	0.121234	0.188952	0.151115	0.00775581	0.0120494
		0.01	36772	0.000185215	0.00464952	0.132677	0.133638	0.136425	0.330207	0.246025	0.311823	0.260344	0.0457321	0.0560383
		0.02	32397	0.00211824	0.0186072	0.187031	0.189905	0.190901	0.369549	0.307068	0.361121	0.313167	0.0937484	0.0958549
		0.03	29150	0.0121921	0.0500817	0.24257	0.24611	0.241255	0.406331	0.355899	0.399768	0.357481	0.150736	0.143008
		0.04	28542	0.0385886	0.0978822	0.283955	0.285626	0.286234	0.431322	0.391495	0.426145	0.39528	0.204804	0.197462
		0.05	28039	0.0872364	0.157837	0.321548	0.321369	0.322664	0.453879	0.424601	0.449492	0.423709	0.26585	0.2493
		0.1	143918	0.351203	0.396766	0.452968	0.45203	0.45126	0.556097	0.558077	0.560574	0.55683	0.461117	0.448113
		0.25	392114	0.897578	0.88406	0.796233	0.794885	0.792793	0.81873	0.854509	0.829488	0.860279	0.866433	0.871344
		0.5	549863	0.999311	0.998719	0.982529	0.982019	0.981471	0.977208	0.990303	0.981345	0.992462	0.996507	0.997366
		Aggregate: 1-5%	154900	0.0256827	0.0610266	0.226788	0.228559	0.228862	0.393779	0.338598	0.384669	0.344106	0.14469	0.141774
		Aggregate	1440616	0.663577	0.668046	0.666529	0.666148	0.665211	0.723697	0.719546	0.723913	0.72655	0.678882	0.679529
GRR = 1.4		Minor Allele Frequency in CEU	SNP Count	CEU	TSI	CHB	CHD	JPT	YRI	MKK	LWK	ASW	GIH	MEX
		0	199821	0	0.00108606	0.0780642	0.0787905	0.0777629	0.436251	0.278109	0.389979	0.343784	0.0245621	0.0339499
		0.01	36772	0.00134461	0.0265439	0.250552	0.250218	0.255929	0.557469	0.46554	0.53687	0.490256	0.134546	0.145424
		0.02	32397	0.0177009	0.0912579	0.337354	0.340237	0.340119	0.58985	0.537316	0.582785	0.546075	0.243689	0.236961
		0.03	29150	0.0906409	0.209984	0.417224	0.419005	0.412848	0.617419	0.593665	0.617971	0.593816	0.35998	0.343549
		0.04	28542	0.23033	0.348031	0.471861	0.470992	0.470569	0.642495	0.632774	0.642885	0.635376	0.461718	0.448824
		0.05	28039	0.405164	0.482372	0.522972	0.521118	0.520781	0.665925	0.671769	0.670206	0.674377	0.557296	0.544977
		0.1	143918	0.786433	0.777126	0.687855	0.685247	0.682431	0.773132	0.801831	0.783286	0.808651	0.773498	0.776594
		0.25	392114	0.994815	0.989331	0.949942	0.948941	0.947683	0.958387	0.973116	0.963351	0.977265	0.980642	0.984269
		0.5	549863	1	0.999998	0.999572	0.99955	0.999516	0.999453	0.999853	0.99961	0.999925	0.999974	0.99999
		Aggregate: 1-5%	154900	0.13686	0.216348	0.390162	0.390525	0.390559	0.610822	0.572808	0.605405	0.581487	0.336605	0.330082
		Aggregate	1440616	0.745743	0.752012	0.761577	0.761174	0.760404	0.845763	0.826764	0.841182	0.838648	0.765464	0.767366
GRR = 1.5		Minor Allele Frequency in CEU	SNP Count	CEU	TSI	CHB	CHD	JPT	YRI	MKK	LWK	ASW	GIH	MEX
		0	199821	0	0.00362859	0.108594	0.108602	0.108474	0.580183	0.402466	0.5276	0.492648	0.0442166	0.0580239
		0.01	36772	0.00677384	0.0744835	0.325712	0.324654	0.330903	0.670966	0.596695	0.65542	0.626095	0.228099	0.237902
		0.02	32397	0.0788461	0.217553	0.430946	0.433265	0.431866	0.694853	0.665202	0.691366	0.675146	0.381839	0.379065
		0.03	29150	0.298547	0.428151	0.526627	0.527197	0.52041	0.718958	0.721699	0.724325	0.724286	0.537439	0.534903
		0.04	28542	0.55409	0.611748	0.596471	0.59365	0.590362	0.74878	0.763359	0.754464	0.770366	0.658708	0.663255
		0.05	28039	0.750426	0.749264	0.66435	0.661463	0.658387	0.780515	0.80651	0.790182	0.817075	0.756412	0.765208
		0.1	143918	0.954587	0.933051	0.839111	0.836693	0.833143	0.888907	0.914135	0.897776	0.923483	0.913851	0.923815
		0.25	392114	0.999876	0.999112	0.989951	0.989622	0.989213	0.991936	0.995432	0.993202	0.996692	0.997326	0.998277
		0.5	549863	1	1	0.999996	0.999995	0.999995	0.999994	0.999999	0.999996	1	1	1
		Aggregate: 1-5%	154900	0.312215	0.392103	0.496719	0.496018	0.494769	0.719161	0.703236	0.718549	0.715986	0.493443	0.497143
		Aggregate	1440616	0.782769	0.789503	0.803434	0.803025	0.802407	0.898275	0.875389	0.892146	0.890543	0.803628	0.807196
}
