# Supplementary material for: Multiethnic Genetic Association Studies Improve Power for Locus Discovery
Source: PLoS One. 2010 Sep 8;5(9):e12600. doi: 10.1371/journal.pone.0012600 (PMC2935880; doi:10.1371/journal.pone.0012600)
Supplement: Table S2 — Power to detect an association for a sample size of 20,000 using HapMap 3 data. Calculations were made using HapMap 3 data. Data points referred to in the paper and in figures appear in bold. (0.03 MB XLS) [file pone.0012600.s005.xls]

## Sheet: mean.20K.txt
N = 20000
	stage 1:	stage 2:
	5000 cases	5000 cases
	5000 controls	5000 controls
				EUROPEAN		EAST ASIAN			AFRICAN			ADMIXED
GRR = 1.1		Minor Allele Frequency in CEU	SNP Count	CEU	TSI	CHB	CHD	JPT	YRI	MKK	LWK	ASW	GIH	MEX
		0	199821	0	1.11788e-06	0.000418471	0.000422944	0.00041892	0.0025062	0.00120743	0.00212836	0.00152592	5.4816e-05	9.62264e-05
		0.01	36772	3.52475e-06	2.51191e-05	0.00175159	0.00177822	0.00180598	0.00487352	0.00312215	0.0045085	0.00332583	0.000344382	0.000486114
		0.02	32397	1.69703e-05	9.52299e-05	0.00271595	0.00276319	0.00280652	0.00612766	0.0045226	0.00590626	0.00461276	0.000811596	0.000928696
		0.03	29150	6.45278e-05	0.000263058	0.00395802	0.00407365	0.00394818	0.00768786	0.00584171	0.00734598	0.00595048	0.00146922	0.00148836
		0.04	28542	0.000173261	0.000551099	0.00516489	0.00522708	0.00522885	0.0089384	0.00716962	0.00866826	0.00732983	0.00217283	0.00227138
		0.05	28039	0.000383608	0.000989496	0.0064076	0.00645157	0.00646038	0.0102509	0.00839553	0.00993343	0.0084608	0.0031413	0.00299763
		0.1	143918	0.00252742	0.00410277	0.0121735	0.0122507	0.0122332	0.0167869	0.0151866	0.0166374	0.0150579	0.00810227	0.00777438
		0.25	392114	0.0435171	0.0466131	0.0507737	0.0508468	0.0506368	0.0534118	0.0562072	0.0541647	0.055954	0.0520616	0.0510894
		0.5	549863	0.202927	0.196734	0.15353	0.153055	0.152761	0.140476	0.159758	0.144581	0.161103	0.183593	0.185267
		Aggregate: 1-5%	154900	0.000117893	0.000356042	0.00384024	0.00389762	0.00389158	0.00738782	0.00562718	0.00708328	0.00575619	0.00149697	0.00155086
		Aggregate	1440616	0.0895645	0.0882268	0.0741072	0.07396	0.0737879	0.0709745	0.0785657	0.072646	0.0790558	0.0852233	0.0855759
GRR = 1.2		Minor Allele Frequency in CEU	SNP Count	CEU	TSI	CHB	CHD	JPT	YRI	MKK	LWK	ASW	GIH	MEX
		0	199821	0	0.000138258	0.0345942	0.0351649	0.0343869	0.201762	0.112012	0.176118	0.139724	0.00696563	0.0109406
		0.01	36772	0.000155339	0.00392466	0.124569	0.125564	0.128142	0.312651	0.230752	0.294823	0.244293	0.0412487	0.0511883
		0.02	32397	0.00172955	0.0158919	0.176294	0.179096	0.180122	0.351632	0.289997	0.343317	0.295829	0.0854518	0.087972
		0.03	29150	0.00997104	0.0433325	0.229666	0.233242	0.228523	0.38852	0.337593	0.381663	0.339287	0.13842	0.131548
		0.04	28542	0.0320321	0.0859122	0.269907	0.271659	0.272253	0.413429	0.372623	0.408044	0.376506	0.188947	0.182499
		0.05	28039	0.0739216	0.140441	0.306491	0.306423	0.307716	0.436049	0.405143	0.431253	0.40425	0.246876	0.23098
		0.1	143918	0.320472	0.368811	0.435492	0.434701	0.434033	0.538138	0.537953	0.542143	0.536304	0.437203	0.423603
		0.25	392114	0.885086	0.871391	0.782012	0.780699	0.778591	0.805228	0.842051	0.816204	0.847688	0.853751	0.858478
		0.5	549863	0.999062	0.998339	0.979501	0.978924	0.978323	0.973237	0.988349	0.977943	0.990825	0.995696	0.996703
		Aggregate: 1-5%	154900	0.0215581	0.053662	0.214875	0.216681	0.216963	0.375987	0.320957	0.366865	0.326264	0.133216	0.130744
		Aggregate	1440616	0.656568	0.660865	0.658122	0.657739	0.656791	0.712813	0.710224	0.713459	0.71695	0.671388	0.671986
GRR = 1.3		Minor Allele Frequency in CEU	SNP Count	CEU	TSI	CHB	CHD	JPT	YRI	MKK	LWK	ASW	GIH	MEX
		0	199821	0	0.00199959	0.0946348	0.0950928	0.0944265	0.518075	0.345238	0.467013	0.425275	0.034155	0.0455783
		0.01	36772	0.00277292	0.0455115	0.29294	0.292015	0.298296	0.625185	0.541013	0.606749	0.568911	0.181598	0.190416
		0.02	32397	0.0361585	0.146313	0.389913	0.392494	0.391733	0.652552	0.611787	0.647177	0.621051	0.315574	0.307221
		0.03	29150	0.169084	0.3149	0.477456	0.478491	0.471963	0.677058	0.668409	0.68049	0.669034	0.454269	0.441153
		0.04	28542	0.382723	0.48769	0.538541	0.536328	0.534491	0.703546	0.708545	0.706839	0.712345	0.570157	0.563953
		0.05	28039	0.600153	0.636456	0.596897	0.594497	0.592622	0.730172	0.749829	0.738036	0.756378	0.671194	0.670237
		0.1	143918	0.908335	0.88388	0.773462	0.770744	0.767118	0.841053	0.871532	0.851531	0.881176	0.864081	0.873769
		0.25	392114	0.999437	0.997573	0.978938	0.97834	0.977591	0.982915	0.989994	0.985426	0.992375	0.993779	0.995669
		0.5	549863	1	1	0.999964	0.999961	0.999957	0.999954	0.99999	0.999969	0.999996	0.999999	1
		Aggregate: 1-5%	154900	0.219197	0.305734	0.44822	0.447893	0.447318	0.674113	0.648457	0.671289	0.659021	0.421151	0.417713
		Aggregate	1440616	0.768033	0.774662	0.786712	0.786309	0.785588	0.877569	0.855821	0.871919	0.86967	0.788524	0.791217
GRR = 1.4		Minor Allele Frequency in CEU	SNP Count	CEU	TSI	CHB	CHD	JPT	YRI	MKK	LWK	ASW	GIH	MEX
		0	199821	0	0.00822151	0.132378	0.131418	0.13245	0.676585	0.50052	0.624941	0.603707	0.0640171	0.0844552
		0.01	36772	0.0232855	0.144797	0.379231	0.378146	0.384309	0.737958	0.683454	0.728005	0.713782	0.315084	0.335125
		0.02	32397	0.211061	0.368333	0.500748	0.502292	0.499571	0.758469	0.748262	0.758992	0.760427	0.501353	0.518034
		0.03	29150	0.58285	0.637265	0.617354	0.617079	0.609752	0.787406	0.806451	0.795719	0.814283	0.683293	0.703486
		0.04	28542	0.835699	0.811802	0.708801	0.705716	0.700512	0.827858	0.853138	0.836634	0.866114	0.805522	0.826403
		0.05	28039	0.947296	0.909291	0.7939	0.790551	0.786261	0.86997	0.898022	0.880194	0.912771	0.887971	0.906201
		0.1	143918	0.996187	0.986295	0.93839	0.936914	0.934479	0.958753	0.971409	0.963506	0.977508	0.975493	0.981899
		0.25	392114	1	0.999971	0.999051	0.999002	0.998943	0.999251	0.999627	0.999397	0.999786	0.99983	0.999923
		0.5	549863	1	1	1	1	1	1	1	1	1	1	1
		Aggregate: 1-5%	154900	0.484815	0.545511	0.585245	0.584084	0.581864	0.792014	0.790261	0.794793	0.806539	0.617402	0.636596
		Aggregate	1440616	0.805517	0.812187	0.828646	0.828229	0.827875	0.92845	0.90521	0.922106	0.921925	0.826542	0.832102
GRR = 1.5		Minor Allele Frequency in CEU	SNP Count	CEU	TSI	CHB	CHD	JPT	YRI	MKK	LWK	ASW	GIH	MEX
		0	199821	0	0.0186031	0.154913	0.15314	0.155438	0.750128	0.594079	0.705925	0.698375	0.0882583	0.127247
		0.01	36772	0.102811	0.264842	0.431207	0.429733	0.43702	0.785647	0.753532	0.781689	0.782324	0.413869	0.471253
		0.02	32397	0.497221	0.560422	0.58212	0.581838	0.577128	0.812002	0.818509	0.817713	0.835867	0.630793	0.67939
		0.03	29150	0.86592	0.828347	0.740031	0.738982	0.731894	0.860933	0.883819	0.870178	0.896918	0.824584	0.857979
		0.04	28542	0.975431	0.939487	0.849408	0.847501	0.843305	0.913362	0.932622	0.920565	0.945054	0.921485	0.940255
		0.05	28039	0.996763	0.980512	0.922958	0.920881	0.918153	0.95191	0.96572	0.957213	0.974705	0.968111	0.9779
		0.1	143918	0.999925	0.998404	0.987861	0.987435	0.986731	0.99198	0.994804	0.993114	0.99643	0.996104	0.997598
		0.25	392114	1	1	0.999979	0.999977	0.999975	0.999983	0.999992	0.999987	0.999997	0.999997	0.999999
		0.5	549863	1	1	1	1	1	1	1	1	1	1	1
		Aggregate: 1-5%	154900	0.651514	0.686562	0.686958	0.685624	0.683768	0.858956	0.863048	0.863237	0.879896	0.730388	0.765689
		Aggregate	1440616	0.823814	0.830013	0.847901	0.847471	0.847519	0.949372	0.92845	0.943812	0.944894	0.84416	0.85351
