# Supplementary material for: Multiethnic Genetic Association Studies Improve Power for Locus Discovery
Source: PLoS One. 2010 Sep 8;5(9):e12600. doi: 10.1371/journal.pone.0012600 (PMC2935880; doi:10.1371/journal.pone.0012600)
Supplement: Table S3 — Power to detect an association for a sample size of 80,000 using HapMap 3 data. Power is calculated for individual population panels as well as multiethnic GWAS, in which samples for stage 2 of the GWAS are drawn from the major continental population panels or the major continental plus the admixture population panels. Data points referred to in the paper and in figures appear in bold. (0.04 MB XLS) [file pone.0012600.s006.xls]

## Sheet: mean.80K.txt
N = 80000
stage 1: 10000 cases/10000 controls
stage 2: 30000 cases/30000 controls
			EUROPEAN		EAST ASIAN			AFRICAN			ADMIXED			STAGE 2 - MULTIPLE POPULATIONS
														MAJOR CONTINENTAL	MAJOR CONTINENTAL + ADMIXED	MAJOR CONTINETNAL + ADMIXED and MKK
RR = 1.1	Minor Allele Frequency in CEU	SNP Count	CEU	TSI	CHB	CHD	JPT	YRI	MKK	LWK	ASW	GIH	MEX	CEU+YRI+CHB	CEU+YRI+CHB+GIH+MEX+ASW	CEU+YRI+CHB+GIH+MEX+MKK
	0	199821	0	0.000868629	0.0750343	0.0758311	0.0747152	0.421852	0.265774	0.376257	0.328906	0.022638	0.0316496	0.0646712	0.0570606	0.0514286
	0.01	36772	0.000206399	0.0153963	0.228597	0.228536	0.234016	0.523109	0.426805	0.501249	0.449942	0.109112	0.120961	0.185159	0.178039	0.173839
	0.02	32397	0.00238574	0.0459218	0.295518	0.298655	0.299038	0.541581	0.479496	0.533181	0.488059	0.185677	0.180351	0.252229	0.25517	0.2524
	0.03	29150	0.0138517	0.0980553	0.350307	0.352973	0.347211	0.550102	0.509729	0.547402	0.50959	0.256501	0.237711	0.321503	0.328692	0.326947
	0.04	28542	0.044139	0.161446	0.379921	0.381089	0.382444	0.554833	0.52433	0.551385	0.526253	0.312133	0.292841	0.371185	0.382986	0.38099
	0.05	28039	0.100162	0.228383	0.40481	0.403856	0.405897	0.556957	0.537844	0.554878	0.535206	0.367104	0.339061	0.416401	0.429958	0.429523
	0.1	143918	0.396612	0.45721	0.490269	0.488739	0.488595	0.605301	0.615955	0.61134	0.612504	0.521251	0.500547	0.569789	0.588915	0.589501
	0.25	392114	0.926618	0.892062	0.728586	0.72675	0.723926	0.757701	0.816567	0.773951	0.825112	0.848346	0.859222	0.877107	0.891219	0.89131
	0.5	549863	0.999762	0.998787	0.937455	0.935459	0.933742	0.913846	0.968339	0.930497	0.97767	0.992194	0.995448	0.993528	0.99594	0.995858
	Aggregate: 1-5%	154900	0.0294184	0.102801	0.325278	0.326463	0.327379	0.544025	0.4915	0.535559	0.498634	0.236971	0.226503	0.30098	0.305886	0.303535
	Aggregate	1440616	0.676592	0.680878	0.650484	0.649308	0.647813	0.732513	0.743106	0.736664	0.758169	0.690307	0.692565	0.716208	0.722351	0.721365
RR = 1.2	Minor Allele Frequency in CEU	SNP Count	CEU	TSI	CHB	CHD	JPT	YRI	MKK	LWK	ASW	GIH	MEX	CEU+YRI+CHB	CEU+YRI+CHB+GIH+MEX+ASW	CEU+YRI+CHB+GIH+MEX+MKK
	0	199821	0	0.0257956	0.165465	0.163489	0.166315	0.780001	0.637843	0.740832	0.739265	0.101181	0.15434	0.570258	0.540839	0.502109
	0.01	36772	0.0390702	0.248608	0.426686	0.424916	0.432335	0.787307	0.755441	0.783012	0.783772	0.408342	0.459512	0.779604	0.781999	0.7741
	0.02	32397	0.314711	0.477365	0.534537	0.535323	0.531819	0.790303	0.794886	0.794502	0.808215	0.573877	0.617647	0.834263	0.849546	0.849023
	0.03	29150	0.745506	0.701994	0.611767	0.61107	0.602694	0.791406	0.820293	0.801494	0.830794	0.713992	0.753456	0.880279	0.90112	0.902021
	0.04	28542	0.940137	0.832336	0.653208	0.649394	0.641635	0.799599	0.83708	0.811731	0.856003	0.796534	0.834692	0.916788	0.933572	0.933099
	0.05	28039	0.989683	0.906719	0.694696	0.689295	0.682231	0.80982	0.858756	0.827192	0.885038	0.857	0.894148	0.948909	0.960013	0.959129
	0.1	143918	0.999661	0.980293	0.824013	0.818438	0.810095	0.880528	0.924755	0.897794	0.947829	0.9469	0.968012	0.989568	0.990736	0.990253
	0.25	392114	1	0.999844	0.983038	0.981935	0.980593	0.986064	0.994239	0.989533	0.997552	0.99808	0.999396	0.999963	0.999952	0.999942
	0.5	549863	1	1	0.999969	0.999965	0.999958	0.999955	0.999995	0.999977	0.999999	1	1	1	1	1
	Aggregate: 1-5%	154900	0.567766	0.608458	0.574325	0.572258	0.569001	0.795045	0.809639	0.802182	0.829373	0.653224	0.695708	0.865906	0.878695	0.876633
	Aggregate	1440616	0.814783	0.82076	0.816269	0.814908	0.813749	0.931699	0.920211	0.929713	0.939612	0.832213	0.846624	0.924924	0.922328	0.916684
RR = 1.3	Minor Allele Frequency in CEU	SNP Count	CEU	TSI	CHB	CHD	JPT	YRI	MKK	LWK	ASW	GIH	MEX	CEU+YRI+CHB	CEU+YRI+CHB+GIH+MEX+ASW	CEU+YRI+CHB+GIH+MEX+MKK
	0	199821	0	0.0736923	0.196538	0.196758	0.199717	0.836166	0.745063	0.814942	0.823312	0.147153	0.301854	0.785963	0.777707	0.750533
	0.01	36772	0.434653	0.467671	0.492393	0.491191	0.500281	0.825576	0.820112	0.830308	0.849084	0.540998	0.681505	0.887673	0.902541	0.89876
	0.02	32397	0.86634	0.721426	0.622337	0.619573	0.61002	0.834803	0.85941	0.848778	0.887587	0.725994	0.816654	0.935685	0.948925	0.947999
	0.03	29150	0.996277	0.904465	0.73192	0.72933	0.71842	0.858207	0.892727	0.873827	0.919724	0.86506	0.918376	0.978153	0.981813	0.980946
	0.04	28542	0.999954	0.964657	0.815239	0.811896	0.804406	0.894919	0.926594	0.908456	0.952519	0.932127	0.961659	0.995003	0.994831	0.994321
	0.05	28039	1	0.988344	0.891761	0.886745	0.880483	0.9317	0.956207	0.942128	0.975974	0.969374	0.984578	0.999171	0.998941	0.998747
	0.1	143918	1	0.998933	0.978584	0.977372	0.975571	0.985507	0.991601	0.988249	0.995673	0.995271	0.997883	0.999971	0.999935	0.999922
	0.25	392114	1	1	0.999914	0.999906	0.999897	0.999931	0.999972	0.999949	0.999991	0.999992	0.999998	1	1	1
	0.5	549863	1	1	1	1	1	1	1	1	1	1	1	1	1	1
	Aggregate: 1-5%	154900	0.837127	0.788766	0.696425	0.69355	0.689143	0.865634	0.886252	0.877001	0.912458	0.790285	0.860829	0.954701	0.961615	0.960232
	Aggregate	1440616	0.843785	0.848699	0.853753	0.85335	0.8531	0.96136	0.951558	0.959916	0.965642	0.858681	0.887988	0.965441	0.965032	0.961117
RR = 1.4	Minor Allele Frequency in CEU	SNP Count	CEU	TSI	CHB	CHD	JPT	YRI	MKK	LWK	ASW	GIH	MEX	CEU+YRI+CHB	CEU+YRI+CHB+GIH+MEX+ASW	CEU+YRI+CHB+GIH+MEX+MKK
	0	199821	0	0.125463	0.219342	0.222926	0.22452	0.856139	0.791263	0.844583	0.855739	0.180392	0.425773	0.855794	0.858037	0.843344
	0.01	36772	0.872656	0.581591	0.533619	0.53535	0.541994	0.84103	0.843856	0.850357	0.876355	0.607171	0.780211	0.929299	0.942598	0.940754
	0.02	32397	0.980177	0.815343	0.706156	0.704618	0.693377	0.873023	0.896467	0.886909	0.924132	0.801579	0.887788	0.979375	0.982469	0.982042
	0.03	29150	0.999984	0.961978	0.870218	0.868912	0.862802	0.931658	0.949315	0.940202	0.965037	0.939582	0.96827	0.998224	0.997841	0.99764
	0.04	28542	1	0.992018	0.952205	0.951284	0.949084	0.972734	0.981362	0.976792	0.988878	0.983616	0.991651	0.999919	0.999822	0.999798
	0.05	28039	1	0.998701	0.986094	0.985446	0.984502	0.991239	0.994454	0.992664	0.997145	0.996307	0.998249	0.999998	0.99999	0.999987
	0.1	143918	1	0.999948	0.999091	0.99904	0.998955	0.999395	0.999637	0.999504	0.999811	0.999784	0.999901	1	1	1
	0.25	392114	1	1	1	1	1	1	1	1	1	1	1	1	1	1
	0.5	549863	1	1	1	1	1	1	1	1	1	1	1	1	1	1
	Aggregate: 1-5%	154900	0.965621	0.853191	0.792081	0.791638	0.789138	0.916234	0.927303	0.923966	0.945634	0.850189	0.916528	0.978553	0.982266	0.981696
	Aggregate	1440616	0.857598	0.862909	0.869274	0.869718	0.869663	0.97098	0.963192	0.970217	0.974125	0.870183	0.911367	0.977693	0.978401	0.976305
RR = 1.5	Minor Allele Frequency in CEU	SNP Count	CEU	TSI	CHB	CHD	JPT	YRI	MKK	LWK	ASW	GIH	MEX	CEU+YRI+CHB	CEU+YRI+CHB+GIH+MEX+ASW	CEU+YRI+CHB+GIH+MEX+MKK
	0	199821	0	0.152242	0.230662	0.236099	0.236721	0.864242	0.810878	0.85696	0.869393	0.196561	0.486427	0.884988	0.891964	0.883592
	0.01	36772	0.98536	0.637613	0.578258	0.580571	0.586037	0.85637	0.860585	0.865961	0.89147	0.651186	0.817274	0.964295	0.968014	0.966914
	0.02	32397	0.998077	0.870524	0.807031	0.807345	0.799679	0.920807	0.934219	0.929349	0.952209	0.862841	0.925813	0.993932	0.994087	0.994108
	0.03	29150	1	0.986638	0.957876	0.957524	0.955568	0.978151	0.983552	0.980814	0.98867	0.97952	0.989723	0.999892	0.999795	0.999768
	0.04	28542	1	0.998677	0.992843	0.992719	0.992369	0.995901	0.997185	0.996555	0.998312	0.997433	0.998722	0.999999	0.999996	0.999995
	0.05	28039	1	0.999911	0.999143	0.99911	0.999045	0.999466	0.999658	0.999553	0.999818	0.999763	0.999885	1	1	1
	0.1	143918	1	0.999999	0.999982	0.999981	0.999979	0.999988	0.999993	0.99999	0.999996	0.999995	0.999998	1	1	1
	0.25	392114	1	1	1	1	1	1	1	1	1	1	1	1	1	1
	0.5	549863	1	1	1	1	1	1	1	1	1	1	1	1	1	1
	Aggregate: 1-5%	154900	0.996122	0.884118	0.850122	0.850642	0.849891	0.944377	0.94947	0.949078	0.961764	0.884138	0.938916	0.990234	0.991131	0.990869
	Aggregate	1440616	0.860875	0.869954	0.877173	0.877979	0.877986	0.975187	0.968336	0.97468	0.977769	0.876097	0.922196	0.982996	0.984058	0.982871
