# Supplementary material for: Multiethnic Genetic Association Studies Improve Power for Locus Discovery
Source: PLoS One. 2010 Sep 8;5(9):e12600. doi: 10.1371/journal.pone.0012600 (PMC2935880; doi:10.1371/journal.pone.0012600)
Supplement: Table S4 — Power to detect an association for a sample size of 10,000 using 1000 Genomes data. Population panels in the 1000 Genomes data are CEU, CHB+JPT, and YRI. Data points referred to in the paper and in figures appear in bold. (0.02 MB XLS) [file pone.0012600.s007.xls]

## Sheet: 10K
N = 10000
	stage 1:	stage 2:
	2500 cases	2500 cases
	2500 controls	2500 controls
GRR = 1.1		Minor Allele Frequency in CEU	SNP Count	CEU	CHB+JPT	YRI
		0	68267	0	1.26928e-05	0.0001289
		0.01	58313	6.7202e-07	9.19058e-05	0.00019828
		0.02	57309	2.3476e-06	0.00016995	0.000274316
		0.03	54139	5.74237e-06	0.000253135	0.000368469
		0.04	52571	1.17735e-05	0.000347834	0.000446972
		0.05	101040	2.91345e-05	0.000492367	0.000573416
		0.1	322056	0.000173729	0.000983152	0.0010212
		0.25	1004248	0.00266346	0.00366499	0.00348861
		0.5	1609814	0.0148382	0.0110963	0.00989175
		Aggregate: 1-5%	323372	1.25159e-05	0.000299464	0.000397893
		Aggregate: all SNPs	3327757	0.00799984	0.0065984	0.0059781
GRR = 1.2		Minor Allele Frequency in CEU	SNP Count	CEU	CHB+JPT	YRI
		0	68267	0	0.00219876	0.0225861
		0.01	58313	1.00645e-05	0.0160139	0.0344898
		0.02	57309	8.10003e-05	0.029313	0.0470589
		0.03	54139	0.000331302	0.0432662	0.0620746
		0.04	52571	0.000970072	0.0585279	0.0740836
		0.05	101040	0.00351778	0.0806073	0.0920483
		0.1	322056	0.0318136	0.145724	0.148428
		0.25	1004248	0.324761	0.367558	0.350393
		0.5	1609814	0.773992	0.66917	0.622758
		Aggregate: 1-5%	323372	0.0013285	0.0500276	0.065757
		Aggregate	3327757	0.475635	0.453644	0.428221
GRR = 1.3		Minor Allele Frequency in CEU	SNP Count	CEU	CHB+JPT	YRI
		0	68267	0	0.0172818	0.165968
		0.01	58313	9.6564e-05	0.118057	0.232468
		0.02	57309	0.00128804	0.198489	0.290182
		0.03	54139	0.00650121	0.276252	0.350656
		0.04	52571	0.0204179	0.346744	0.395002
		0.05	101040	0.0700716	0.432517	0.450658
		0.1	322056	0.357908	0.609857	0.593425
		0.25	1004248	0.90222	0.875484	0.853737
		0.5	1609814	0.999324	0.988878	0.98105
		Aggregate: 1-5%	323372	0.0265479	0.29423	0.357082
		Aggregate	3327757	0.792915	0.830543	0.827761
GRR = 1.4		Minor Allele Frequency in CEU	SNP Count	CEU	CHB+JPT	YRI
		0	68267	0	0.035891	0.316563
		0.01	58313	0.000645692	0.227776	0.416228
		0.02	57309	0.0107585	0.364918	0.493297
		0.03	54139	0.0521588	0.486984	0.567776
		0.04	52571	0.141175	0.584946	0.622331
		0.05	101040	0.347215	0.68899	0.689338
		0.1	322056	0.793598	0.850852	0.832817
		0.25	1004248	0.995148	0.980108	0.97567
		0.5	1609814	1	0.999811	0.999674
		Aggregate: 1-5%	323372	0.142196	0.497653	0.5741
		Aggregate	3327757	0.87469	0.910878	0.920913
GRR = 1.5		Minor Allele Frequency in CEU	SNP Count	CEU	CHB+JPT	YRI
		0	68267	0	0.0506051	0.419191
		0.01	58313	0.00315884	0.297549	0.532236
		0.02	57309	0.0515983	0.467281	0.617563
		0.03	54139	0.199562	0.607741	0.697046
		0.04	52571	0.411543	0.714097	0.754814
		0.05	101040	0.691262	0.816717	0.824089
		0.1	322056	0.957629	0.94088	0.936208
		0.25	1004248	0.999887	0.996855	0.996482
		0.5	1609814	1	0.999998	0.999998
		Aggregate: 1-5%	323372	0.32602	0.609499	0.702327
		Aggregate	3327757	0.909857	0.935905	0.951923
