# Supplementary material for: Multiethnic Genetic Association Studies Improve Power for Locus Discovery
Source: PLoS One. 2010 Sep 8;5(9):e12600. doi: 10.1371/journal.pone.0012600 (PMC2935880; doi:10.1371/journal.pone.0012600)
Supplement: Table S5 — Power to detect an association for a sample size of 20,000 using 1000 Genomes data. Data points referred to in the paper and in figures appear in bold. (0.02 MB XLS) [file pone.0012600.s008.xls]

## Sheet: 20K
N =20000
	stage 1:	stage 2:
	5000 cases	5000 cases
	5000 controls	5000 controls
GRR = 1.1		Minor Allele Frequency in CEU	SNP Count	CEU	CHB+JPT	YRI
		0	68267	0	0.000202919	0.00210202
		0.01	58313	2.36046e-06	0.00149653	0.00328208
		0.02	57309	1.2444e-05	0.00280652	0.00459595
		0.03	54139	3.97569e-05	0.00421744	0.00623334
		0.04	52571	9.91563e-05	0.00584744	0.007598
		0.05	101040	0.000308499	0.00835109	0.00979379
		0.1	322056	0.0025954	0.016812	0.0174703
		0.25	1004248	0.0449257	0.0592932	0.0564152
		0.5	1609814	0.203955	0.158171	0.142213
		Aggregate: 1-5%	323372	0.0001218	0.00503332	0.00674531
		Aggregate: all SNPs	3327757	0.112485	0.0965295	0.0882103
GRR = 1.2		Minor Allele Frequency in CEU	SNP Count	CEU	CHB+JPT	YRI
		0	68267	0	0.0161218	0.155811
		0.01	58313	8.18424e-05	0.11062	0.219301
		0.02	57309	0.00105564	0.186793	0.275012
		0.03	54139	0.00529913	0.260829	0.333834
		0.04	52571	0.0167694	0.328702	0.37706
		0.05	101040	0.0590775	0.412196	0.431637
		0.1	322056	0.326884	0.588721	0.573283
		0.25	1004248	0.890197	0.863894	0.840741
		0.5	1609814	0.999078	0.986673	0.977447
		Aggregate: 1-5%	323372	0.0222745	0.278951	0.340342
		Aggregate	3327757	0.78575	0.822425	0.818312
GRR = 1.3		Minor Allele Frequency in CEU	SNP Count	CEU	CHB+JPT	YRI
		0	68267	0	0.0436474	0.372762
		0.01	58313	0.0013076	0.267386	0.480597
		0.02	57309	0.0223629	0.423666	0.56262
		0.03	54139	0.102131	0.557267	0.640244
		0.04	52571	0.2526	0.661173	0.697113
		0.05	101040	0.530902	0.765898	0.767035
		0.1	322056	0.913291	0.909494	0.899017
		0.25	1004248	0.99948	0.99298	0.991811
		0.5	1609814	1	0.999985	0.999977
		Aggregate: 1-5%	323372	0.228248	0.563397	0.64656
		Aggregate	3327757	0.895943	0.92707	0.940532
GRR = 1.4		Minor Allele Frequency in CEU	SNP Count	CEU	CHB+JPT	YRI
		0	68267	0	0.0633612	0.498225
		0.01	58313	0.010958	0.345537	0.618923
		0.02	57309	0.152303	0.536036	0.709078
		0.03	54139	0.448416	0.688433	0.791087
		0.04	52571	0.718498	0.79883	0.849545
		0.05	101040	0.918406	0.895867	0.912972
		0.1	322056	0.996761	0.980923	0.982369
		0.25	1004248	1	0.999753	0.999769
		0.5	1609814	1	0.999998	1
		Aggregate: 1-5%	323372	0.507812	0.682353	0.793095
		Aggregate	3327757	0.931344	0.947997	0.967825
GRR = 1.5		Minor Allele Frequency in CEU	SNP Count	CEU	CHB+JPT	YRI
		0	68267	0	0.0783128	0.575105
		0.01	58313	0.0525923	0.387917	0.702093
		0.02	57309	0.431661	0.602303	0.795565
		0.03	54139	0.785097	0.773764	0.876902
		0.04	52571	0.9402	0.883824	0.929454
		0.05	101040	0.992855	0.958398	0.971698
		0.1	322056	0.999952	0.996535	0.997422
		0.25	1004248	1	0.999992	0.999996
		0.5	1609814	1	0.999998	1
		Aggregate: 1-5%	323372	0.6805	0.749381	0.869127
		Aggregate	3327757	0.948434	0.9564	0.978315
