# Supplementary material for: Multiethnic Genetic Association Studies Improve Power for Locus Discovery
Source: PLoS One. 2010 Sep 8;5(9):e12600. doi: 10.1371/journal.pone.0012600 (PMC2935880; doi:10.1371/journal.pone.0012600)
Supplement: Table S7 — Sample size needed to replicate known GWAS findings in samples from HapMap 3 population panels. The sample size needed to replicate a GWAS finding at ≥80% power is reported for each of the 11 HapMap 3 population panels. Sample sizes listed as “NA” are annotated as such because the particular SNP is monomorphic in that population panel. SNPs that do not reach 80% power for 150,000 samples are footnoted and power at 150,000 samples is given. (0.06 MB XLS) [file pone.0012600.s010.xls]

## Sheet: N for Rep
NA: the SNP is monomorphic in that population
1 power at N=150000 is 67.8%
2 power at N=150000 is 67.8%						SAMPLE SIZE NEEDED for REPLICATION (p<0.05)
3 power at N=150000 is 68.7%						EUROPEAN		EAST ASIAN			AFRICAN			ADMIXED
SNP	Trait/Disease	Reported Gene(s)	Risk Allele	Odds Ratio	Allele Freq in CEU	CEU	TSI	CHB	CHD	JPT	YRI	MKK	LWK	ASW	GIH	MEX	Min. sample size for replication
rs17042171	Atrial fibrillation	PITX2	A	1.65	0.14	500	400	300	300	300	400	500	400	300	600	300	300
rs2106261	Atrial fibrillation	ZFHX3	T	1.25	0.19	1900	2300	1400	1700	1400	1500	3400	2000	1800	1900	1800	1400
rs7193343	Atrial fibrillation	ZFHX3	T	1.21	0.16	3000	3300	2000	2000	1900	2200	2800	3000	2300	2100	2500	1900
rs10033464	Atrial fibrillation/atrial flutter	PITX2,ENPEP	T	1.39	0.05	2600	1200	900	1000	700	800	1100	900	1000	800	1200	700
rs2200733	Atrial fibrillation/atrial flutter	PITX2,ENPEP	T	1.72	0.14	400	400	300	300	300	300	400	300	300	500	300	300
rs13015714	Celiac disease	IL1RL1,IL18R1,IL18RAP, SLC9A4	C	1.28	0.2	1500	1600	1100	1100	1100	4800	2100	2600	3200	1100	1100	1100
rs2187668	Celiac disease	HLA-DQA1	A	7.04	0.05	100	100	100	100	100	100	100	100	100	100	100	100
rs2816316	Celiac disease	RGS1	C	1.39	0.18	900	900	800	1000	700	700	800	800	800	2000	700	700
rs6822844	Celiac disease	KIAA1109,TENR,IL2,IL21	G	1.59	0.91	1100	700	NA	9200	NA	4600	9200	NA	4700	1600	3100	700
rs10411210	Colorectal cancer	RHPN2	C	1.15	0.92	11400	8600	6200	5400	9300	3300	3200	3200	3400	4000	5200	3200
rs10505477	Colorectal cancer	ORF DQ515897	A	1.17	0.45	2600	2600	2600	2600	3300	10300	4000	6800	3300	2600	2700	2600
rs16892766	Colorectal cancer	EIF3H	A	1.27	0.92	4100	3700	30700	NA	NA	2500	7900	5400	4700	10400	6400	2500
rs3802842	Colorectal cancer	Intergenic	C	1.11	0.23	7800	6400	5800	5700	6800	6200	5700	6500	6000	9300	8600	5700
rs4444235	Colorectal cancer	BMP4	C	1.11	0.47	5700	6000	6000	5700	5800	7900	5800	6800	6600	5800	5700	5700
rs4939827	Colorectal cancer	SMAD7	T	1.2	0.44	1900	2000	3000	2400	3500	2400	2300	2100	2000	2000	1900	1900
rs6983267	Colorectal cancer	Intergenic	G	1.27	0.48	1100	1200	1200	1100	1400	15500	3700	10400	1900	1200	1300	1100
rs7014346	Colorectal cancer	POU5FIP1, HsG57825, DQ515897	A	1.19	0.33	2300	2400	2400	2600	4000	2100	2100	2200	2600	2100	2600	2100
rs961253	Colorectal cancer	Intergenic	A	1.12	0.43	4900	5200	20300	29700	9100	5200	5000	5000	5100	5100	5500	4900
rs9929218	Colorectal cancer	CDH1	A	1.1	0.32	7700	7600	9100	11200	11200	7800	12900	10700	10000	9100	10700	7600
rs9818870	Coronary artery disease	MRAS	T	1.15	0.19	5000	5900	74400	NA	12900	10000	10100	11400	13200	10100	8000	5000
rs1333049	Coronary disease	CDKN2A,CDKN2B	C	1.47	0.41	500	500	500	500	500	700	700	500	500	500	500	500
rs599839	Coronary disease	PSRC1	A	1.29	0.77	1500	1400	7000	4100	3700	1600	1000	1400	1200	1600	1700	1000
rs10210302	Crohn's disease	ATG16L1	T	1.19	0.61	2200	2100	2100	2900	2900	2400	2700	3000	2500	2100	2400	2100
rs10758669	Crohn's disease	JAK2	C	1.12	0.42	4900	5000	6300	5100	4900	14000	5900	11800	9100	5400	4900	4900
rs11175593	Crohn's disease	LRRK2, MUC19	T	1.54	0.04	1800	2300	1100	3500	6800	NA	6700	NA	6800	700	400	400
rs11190140	Crohn's disease	NKX2-3	T	1.2	0.44	1900	1900	1900	1900	1900	2100	1900	2000	1900	2000	2000	1900
rs11465804	Crohn's disease	IL23R	T	2.5	0.95918	800	300	NA	NA	NA	3000	400	NA	600	NA	400	300
rs11584383	Crohn's disease	Intergenic	T	1.18	0.65	2600	2700	61700	NA	61700	3700	3600	4700	3700	8200	3900	2600
rs11747270	Crohn's disease	IRGM	G	1.33	0.08	2300	1500	800	800	800	900	800	800	800	1400	1400	800
rs11805303	Crohn's disease	IL23R	T	1.39	0.3	700	600	600	700	600	600	700	900	700	700	900	600
rs1456893	Crohn's disease	Intergenic	A	1.2	0.67	2200	2300	2000	2000	2000	2500	2800	2000	2100	4800	2600	2000
rs1551398	Crohn's disease	Intergenic	A	1.08	0.63	11300	11300	11700	11000	10700	28000	14900	21000	15900	10800	10500	10500
rs17221417	Crohn's disease	NOD2	G	1.29	0.37	1000	1200	NA	NA	NA	10800	2300	5300	1800	2400	1500	1000
rs17234657	Crohn's disease	Intergenic	G	1.54	0.15	600	800	6800	NA	NA	500	600	500	500	6800	2400	500
rs1736135	Crohn's disease	Intergenic	T	1.18	0.62	2500	2300	3300	3600	4400	12800	2900	6700	8200	3400	2300	2300
rs2188962	Crohn's disease	Intergenic	T	1.25	0.3469	1400	1300	NA	28100	NA	NA	9600	14200	3000	3500	1500	1300
rs2241880	Crohn's disease	ATG16L1	G	1.45	0.61	500	500	500	700	600	600	600	600	600	500	500	500
rs2274910	Crohn's disease	ITLN1	C	1.14	0.5918	3800	4200	5500	4100	4000	5100	3800	4100	3900	3800	4500	3800
rs2301436	Crohn's disease	CCR6	T	1.21	0.44	1800	1800	1800	2000	1800	1800	1900	2000	1800	1800	1800	1800
rs2476601	Crohn's disease	PTPN22	G	1.31	0.91837	3200	2800	24500	24000	NA	24000	NA	24500	11900	12400	4900	2800
rs2542151	Crohn's disease	PTPN2	G	1.35	0.07	2400	1600	1600	1100	1500	1000	2100	1700	1000	1600	1600	1000
rs2872507	Crohn's disease	ORMDL3	A	1.12	0.44	4900	4800	5300	6000	5300	6400	8200	6000	5100	5400	4900	4800
rs3197999	Crohn's disease	MST1	A	1.2	0.3	2200	2000	11100	7600	5900	2900	2300	2100	2300	2600	2500	2000
rs3764147	Crohn's disease	Unknown	G	1.25	0.22	1700	1700	1500	1600	1300	1400	1700	1400	1400	1400	1300	1300
rs3828309	Crohn's disease	ATG16L1	G	1.25	0.602	1400	1300	1300	1800	1700	1700	1700	2100	1700	1300	1500	1300
rs4263839	Crohn's disease	TNFSF15	G	1.22	0.64	1800	1900	1600	1600	1800	6600	4700	4700	2500	2400	2100	1600
rs4613763	Crohn's disease	PTGER4	C	1.32	0.15	1500	2000	17700	NA	NA	1200	1600	1100	1200	17700	6100	1100
rs6908425	Crohn's disease	CDKAL1	C	1.21	0.78	2700	3400	2800	3100	3100	2800	5100	2100	3000	2300	2600	2100
rs744166	Crohn's disease	STAT3	A	1.18	0.56	2400	2400	2500	2500	2500	2600	2600	2500	2500	2300	3200	2300
rs762421	Crohn's disease	ICOSLG	G	1.13	0.36	4500	4200	4200	4200	4200	12000	11000	20600	5500	4200	5100	4200
rs7746082	Crohn's disease	Unknown	C	1.17	0.29	3000	2600	NA	NA	NA	NA	9000	NA	10400	4300	5000	2600
rs7927894	Crohn's disease	C11orf30	T	1.16	0.35	3100	2800	3400	4100	5300	3400	3000	3600	3500	3600	3700	2800
rs9286879	Crohn's disease	Intergenic	G	1.19	0.21	3000	3300	9800	5200	19100	2200	2200	2200	2400	2200	2100	2100
rs9858542	Crohn's disease	BSN, MST1	A	1.09	0.3	9800	8900	51900	35400	35400	13200	10100	9000	10600	11800	11500	8900
rs10464870	Glioma	CCDC26	G	1.24	0.1837	2100	2100	2000	2200	2200	2300	4700	2500	4700	2600	1900	1900
rs2853676	Glioma	TERT	A	1.26	0.2755	1400	1200	1900	3000	1800	1800	1200	1800	1700	1300	1900	1200
rs4295627	Glioma	CCDC26	G	1.36	0.13	1300	1100	800	800	1100	2000	900	900	1300	900	900	800
rs4977756	Glioma	CDKN2A, CDKN2B	G	1.24	0.5	1400	1600	2000	2300	1800	1600	1400	1400	1500	1400	2400	1400
rs498872	Glioma	PHLDB1	T	1.18	0.3111	2600	3000	2900	2400	3100	11000	4700	7200	5300	2400	3000	2400
rs6010620	Glioma	RTEL1	G	1.28	0.75	1500	1800	1200	1200	1200	28900	7400	9800	3200	2400	1500	1200
rs1412829	Glioma (high-grade)	Intergenic	C	1.42	0.5102	600	600	2000	1400	1400	NA	3700	10700	3700	600	1000	600
rs4809324	Glioma (high-grade)	RTEL1	C	1.6	0.07	900	1100	800	800	500	NA	1500	NA	2000	1100	300	300
rs6010620	Glioma (high-grade)	RTEL1	G	1.52	0.75	600	700	500	500	400	11000	2900	3800	1200	900	600	400
rs11209026	Inflammatory Bowel Disease	IL23R	A	3.84	0.04167	200	100	NA	NA	NA	NA	200	NA	300	NA	100	100
rs2315008	Inflammatory Bowel Disease	TNFRSF6B	G	1.36	0.66	800	1100	800	700	700	1100	1200	1000	1000	1500	900	700
rs5743289	Inflammatory Bowel Disease	NOD2	T	1.46	0.21	600	700	NA	NA	NA	NA	2000	4600	1300	NA	1000	600
rs7517847	Inflammatory Bowel Disease	IL23R	C	1.61	0.42	300	300	300	300	300	700	400	300	500	300	400	300
rs10958409	Intracranial aneurysm	SOX17	A	1.36	0.13	1300	1100	700	900	800	1400	1800	1300	1100	700	700	700
rs1333040	Intracranial aneurysm	CDKN2A, CDKN2B	T	1.29	0.51	1000	1200	1200	1300	1200	1200	1100	1100	1100	1000	1000	1000
rs9298506	Intracranial aneurysm	SOX17	A	1.35	0.79	1200	2400	1200	1200	900	1500	1000	900	1600	1200	1600	900
rs2200733	Ischemic stroke	NR	T	1.26	0.14	2300	1900	1200	1200	1200	1700	2300	1700	1500	2700	1400	1200
rs1051730	Lung cancer	Intergenic	A	1.35	0.34	800	700	3900	3900	15000	2100	2100	15000	1200	1000	900	700
rs3117582	Lung cancer	BAT3,MSH5	C	1.24	0.05	6400	7900	NA	NA	NA	4100	4700	30300	15400	NA	10400	4100
rs401681	Lung cancer	CLPTM1L	G	1.15	0.58	3300	3300	3800	4500	3500	3400	3200	3300	3200	5600	3500	3200
rs8034191	Lung cancer	LOC123688, PSMA4, CHRNA3, CHRNA5, CHRNB4	G	1.38	0.4043	700	600	6600	2000	12900	2300	800	1300	1100	800	800	600
rs1393350	Melanoma	TYR	A	1.29	0.25	1200	1200	NA	21200	NA	NA	21200	NA	3800	2400	1600	1200
rs258322	Melanoma	MC1R	A	1.67	0.09	600	1600	300	300	300	400	400	300	400	700	500	300
rs4785763	Melanoma	MC1R	A	1.36	0.38	700	800	900	800	1800	800	700	700	800	800	800	700
rs910873	Melanoma	CDC91L1	T	1.75	0.07	700	2000	NA	NA	NA	NA	NA	NA	NA	2000	2000	700
rs10492972	Multiple Sclerosis	KIF1B	C	1.34	0.35	800	800	800	800	800	800	900	900	900	900	800	800
rs12722489	Multiple Sclerosis	IL2RA	C	1.25	0.81	2200	3000	4100	3200	3200	NA	NA	35000	7300	3800	9000	2200
rs1800693	Multiple Sclerosis	TNFRSF1A	C	1.2	0.48	1900	1900	5300	3700	3500	2100	2000	2000	2000	2100	2300	1900
rs2300747	Multiple Sclerosis	CD58	A	1.3	0.9	2800	2000	1000	1000	1000	1400	1000	1100	1400	1300	1200	1000
rs3129934	Multiple Sclerosis	HLA-DRB1	T	3.3	0.1327	100	100	100	100	700	100	100	100	100	700	100	100
rs3135388	Multiple Sclerosis	HLA-DRB1	A	2.75	0.12	200	200	300	1000	NA	400	1000	300	300	1000	300	200
rs703842	Multiple Sclerosis	METTL1, CYP27B1	A	1.23	0.67	1700	1900	1600	1700	2300	1700	3400	2100	1600	1500	1700	1500
rs9271366	Multiple Sclerosis	HLA-DRB1	G	2.78	0.1224	100	200	100	200	100	100	300	100	200	100	200	100
rs11206510	Myocardial infarction (early onset)	PCSK9	T	1.15	0.85	6500	6200	17700	43100	17700	9300	7400	5200	9300	12900	11400	5200
rs1122608	Myocardial infarction (early onset)	LDLR	G	1.15	0.75	4400	4700	9300	11400	9300	NA	22000	29000	43100	4200	6200	4200
rs12526453	Myocardial infarction (early onset)	PHACTR1	C	1.12	0.41	5000	5700	NA	114500	114500	12800	13800	15600	17600	7900	5900	5000
rs1746048	Myocardial infarction (early onset)	CXCL12	C	1.17	0.87	5900	4500	3100	3200	3300	2600	2600	2600	2600	3100	5100	2600
rs17465637	Myocardial infarction (early onset)	MIA3	C	1.14	0.72	4600	5500	4500	4000	3700	6800	5300	7200	4200	4100	4000	3700
rs4977574	Myocardial infarction (early onset)	CDKN2A, CDKN2B	G	1.29	0.41	1000	1000	1000	1000	1000	2400	1500	1200	1300	1000	1000	1000
rs646776	Myocardial infarction (early onset)	CELSR2, PSRC1, SORT1	T	1.19	0.78	3200	3100	14400	11400	8500	2300	2300	2100	2200	3300	3700	2100
rs6725887	Myocardial infarction (early onset)	WDR12	C	1.17	0.17	4300	4300	NA	NA	58400	NA	NA	29600	20000	58400	6100	4300
rs1421085	Obesity	FTO	C	1.39	0.47	600	600	1000	1100	900	1600	900	4200	1200	700	900	600
rs1424233	Obesity	MAF	A	1.12	0.57	5000	5100	5800	6300	7500	5800	5600	5700	5600	5800	6200	5000
rs17782313	Obesity	MC4R	C	1.22	0.25	2000	1900	2300	2300	2000	2100	2300	1900	2000	1800	3000	1800
rs9941349	Obesity (extreme)	FTO	T	1.48	0.4898	500	500	600	600	600	600	500	700	600	500	600	500
rs10896449	Prostate cancer	Intergenic	G	1.1	0.53	6900	6800	28800	15300	82600	9100	7000	8300	9300	8300	7700	6800
rs10993994	Prostate cancer	MSMB	T	1.25	0.38	1300	1300	1300	1300	1300	1500	2500	1900	1300	1400	1400	1300
rs1447295	Prostate cancer	Intergenic	A	1.6	0.07	900	900	700	900	500	300	400	300	300	500	900	300
rs16901979	Prostate cancer	Intergenic	A	1.8	0.04	900	900	300	300	300	200	200	200	200	500	900	200
rs2660753	Prostate cancer	SLC22A3	T	1.18	0.07	8100	6500	2400	2600	2900	2500	2400	2500	2300	2700	4000	2300
rs2735839	Prostate cancer	KLK3	G	1.2	0.81	3200	3900	2000	2100	2000	2000	2100	1900	2400	2500	2800	1900
rs4242382	Prostate cancer	Intergenic	A	1.66	0.07	800	700	400	700	400	300	400	300	400	500	1000	300
rs4242384	Prostate cancer	Intergenic	C	1.88	0.07	500	500	300	500	300	300	500	400	300	300	800	300
rs4430796	Prostate cancer	TCF2	A	1.22	0.5	1600	1700	2300	2200	1900	1800	1900	1900	1600	1800	1800	1600
rs5945572	Prostate cancer	NUDT10, NUDT11, LOC340602, GSPT2, MAGED1	A	1.23	0.4286	1500	1600	NA	4600	5200	2100	2100	1900	1700	1600	2200	1500
rs5945619	Prostate cancer	NUDT10, NUDT11	C	1.19	0.4156	2100	2200	NA	6600	7600	2200	2300	2100	2300	2200	3100	2100
rs6465657	Prostate cancer	LMTK2	C	1.12	0.55	4900	4900	10400	26100	15400	NA	7400	43500	12900	9800	6800	4900
rs6983267	Prostate cancer	Intergenic	G	1.42	0.48	600	600	600	600	700	7700	1800	5200	900	600	600	600
rs721048	Prostate cancer	EHBP1	A	1.15	0.14	6300	6300	25400	74400	9100	NA	8300	25400	11400	6700	5900	5900
rs7501939	Prostate cancer	HNF1B	C	1.41	0.59	600	600	1000	1000	700	600	600	600	600	700	800	600
rs7931342	Prostate cancer	Intergenic	G	1.19	0.53	2100	2100	3000	2700	3000	3500	2500	4800	4600	2100	2200	2100
rs9364554	Prostate cancer	SLC22A3	T	1.17	0.3	2900	3100	2700	2800	2800	58400	12300	NA	10400	3300	4400	2700
rs10484554	Psoriasis	HLA-C	T	2.8	0.15	100	100	200	200	500	300	100	100	200	100	200	100
rs12191877	Psoriasis	HLA-C	T	2.64	0.15	100	100	200	200	600	600	100	100	200	100	200	100
rs17728338	Psoriasis	TNIP1	A	1.59	0.08	900	700	1100	700	500	1000	2000	1300	1100	900	2000	500
rs20541	Psoriasis	IL13	G	1.27	0.77	1700	1900	1400	1300	1400	2400	2500	1500	1900	2400	1100	1100
rs2066808	Psoriasis	IL23A, STAT2	A	1.34	0.94	3700	3200	5400	10400	5400	900	1100	800	800	21100	2300	800
rs2082412	Psoriasis	IL12B	G	1.44	0.82	900	700	500	600	500	500	600	500	600	600	600	500
rs2201841	Psoriasis	IL23R	G	1.13	0.32	4700	4600	5200	5800	4600	6800	4400	5500	7800	4700	5700	4400
rs2395029	Psoriasis	HLA-C	C	4.1	0.07	100	200	NA	NA	NA	NA	100	200	500	100	200	100
rs610604	Psoriasis	TNFAIP3	G	1.19	0.42	2100	2400	4600	3800	7300	2700	2200	3300	2200	2400	2200	2100
rs13017599	Rheumatoid Arthritis	REL	A	1.21	0.34	1900	1900	19800	39000	19800	19800	7000	38300	5400	4800	2200	1900
rs231735	Rheumatoid Arthritis	CTLA4	T	1.17	0.51	2600	2700	4000	3400	3500	2600	3300	2700	2800	2900	2600	2600
rs2476601	Rheumatoid Arthritis	PTPN22	T	1.72	0.08163	600	600	4100	4100	NA	4100	NA	4100	2000	2100	900	600
rs2736340	Rheumatoid Arthritis	BLK	A	1.19	0.21	3000	3500	3300	2500	2900	4600	4000	6500	4000	2300	2200	2200
rs3761847	Rheumatoid Arthritis	TRAF1-C5	G	1.32	0.4	900	900	900	900	900	900	900	1100	900	1000	900	900
rs4810485	Rheumatoid Arthritis	CD40	G	1.15	0.7347	4200	3500	3700	3400	3200	43100	5200	7900	17700	4900	4200	3200
rs6457617	Rheumatoid Arthritis	MHC	T	2.36	0.58	100	100	100	100	100	100	100	200	100	100	200	100
rs6679677	Rheumatoid Arthritis	PTPN22	A	1.98	0.08	400	400	NA	NA	NA	NA	NA	NA	1300	2500	600	400
rs6920220	Rheumatoid Arthritis	OLIG3, TNFIP3	A	1.24	0.1327	2700	2400	NA	NA	NA	3200	3200	3200	2400	3700	3800	2400
rs12425791	Stroke	NINJ2	A	1.29	0.19	1500	1200	1300	1200	1100	2700	3800	2400	2700	1200	1000	1000
rs10516487	Systemic lupus erythematosus	BANK1	G	1.38	0.75	900	900	1700	1900	2400	1000	700	800	1400	1000	1800	700
rs11574637	Systemic lupus erythematosus	ITGAM, ITGAX	C	1.33	0.19	1200	1000	8500	16700	NA	900	1300	900	1100	1000	1800	900
rs12537284	Systemic lupus erythematosus	IRF5, TNPO3	A	1.54	0.1	800	1000	NA	NA	NA	NA	1500	2400	3500	600	600	600
rs13277113	Systemic lupus erythematosus	C8orf13, BLK	A	1.39	0.21	800	1000	900	700	900	1200	1000	1700	1100	700	700	700
rs3131379	Systemic lupus erythematosus	HLA region	A	2.36	0.05	400	400	NA	NA	NA	200	300	800	400	NA	400	200
rs6445975	Systemic lupus erythematosus	PXK	C	1.25	0.3	1500	1700	2300	1600	1600	1300	1300	1300	1300	1600	1400	1300
rs9888739	Systemic lupus erythematosus	ITGAM	T	1.62	0.1224	600	500	1800	5400	NA	400	300	400	300	400	900	300
rs1004446	Type 1 diabetes	INS	C	1.61	0.62	400	400	400	500	500	400	600	400	300	400	400	300
rs10517086	Type 1 diabetes	Intergenic	A	1.09	0.2	12700	10600	150000 1	150000 2	101500	9300	9800	9600	9900	19000	14300	9300
rs11171739	Type 1 diabetes	ERBB3	C	1.34	0.42	800	800	900	900	1000	1600	800	1500	1000	1000	900	800
rs11755527	Type 1 diabetes	BACH2	G	1.13	0.46	4200	4200	4200	4200	4400	7100	5400	5500	5400	4500	4300	4200
rs12708716	Type 1 diabetes	KIAA0350	A	1.23	0.67	1700	1500	2100	2000	2700	1500	1500	1500	1500	1500	2000	1500
rs1701704	Type 1 diabetes	RAB5B, SUOX, IKZF4, ERBB3, CDK2	C	1.25	0.32	1400	1500	1500	1700	1800	5900	2200	5900	2300	1900	1900	1400
rs17696736	Type 1 diabetes	SH2B3,LNK,TRAFD1,PTPN1	G	1.34	0.41	800	800	NA	NA	NA	NA	NA	NA	2000	1300	1100	800
rs1990760	Type 1 diabetes	IFIH1	A	1.18	0.61	2500	2500	3900	3400	2700	9100	3000	5400	3200	2400	2300	2300
rs2292239	Type 1 diabetes	ERBB3	A	1.28	0.3367	1100	1200	1200	1500	1400	1100	1200	1100	1100	1600	1500	1100
rs2476601	Type 1 diabetes	PTPN22	T	1.98	0.08163	400	400	2500	2400	NA	2400	NA	2500	1200	1300	600	400
rs2542151	Type 1 diabetes	PTPN2	C	1.3	0.07	3100	2100	2100	1400	2000	1300	2800	2300	1300	2100	2100	1300
rs2664170	Type 1 diabetes	Intergenic	G	1.16	0.2727	3500	4200	4000	7900	4000	2900	2900	2900	2900	2900	3000	2900
rs2903692	Type 1 diabetes	KIAA0350	G	1.54	0.68	500	400	600	500	700	400	400	500	400	400	600	400
rs3764021	Type 1 diabetes	NR	C	1.57	0.63	400	400	400	400	400	400	400	400	400	400	400	400
rs3825932	Type 1 diabetes	CTSH	C	1.16	0.73	3700	2900	8100	10100	6800	4600	3500	4100	3700	3200	2900	2900
rs4763879	Type 1 diabetes	CD69	A	1.09	0.42	8500	9500	8400	8400	8300	30200	35400	150000 3	15000	8600	8400	8300
rs4788084	Type 1 diabetes	IL27	G	1.09	0.62	8900	9900	12700	10300	13300	12000	9600	11700	10800	8900	8500	8500
rs4900384	Type 1 diabetes	Intergenic	G	1.09	0.25	10900	10100	9600	11100	8400	9300	8700	8400	9300	9200	8700	8400
rs5753037	Type 1 diabetes	Intergenic	T	1.1	0.46	6800	7200	6900	7900	7500	15500	12900	11500	11700	12900	9100	6800
rs6679677	Type 1 diabetes	PHTF1, PTPN22	A	1.89	0.08	500	400	NA	NA	NA	NA	NA	NA	1500	2900	700	400
rs7202877	Type 1 diabetes	Intergenic	G	1.28	0.09	2800	3500	1600	1200	1600	1800	1900	1300	1800	4800	3200	1200
rs763361	Type 1 diabetes	CD226	A	1.16	0.5	2900	2900	2900	2900	2900	4300	3600	3800	3200	3000	2900	2900
rs9272346	Type 1 diabetes	MHC	G	5.49	0.4	100	100	100	100	100	100	100	100	100	100	100	100
rs9388489	Type 1 diabetes	C6orf173	G	1.17	0.44	2600	2600	68300	23200	NA	4500	4300	6100	3400	3100	3100	2600
rs947474	Type 1 diabetes	PRKCQ	G	1.1	0.19	10700	8700	16700	12300	15500	6900	7800	7700	7500	10700	18200	6900
rs9976767	Type 1 diabetes	UBASH3A	C	1.16	0.41	2900	2900	3500	3200	2900	2900	2900	2900	2900	2900	2900	2900
rs10811661	Type 2 diabetes	CDKN2A,CDKN2B	T	1.2	0.81	3200	3400	2000	2000	1900	13200	10500	9000	5600	5600	5100	1900
rs10923931	Type 2 diabetes	NOTCH2, ADAM30	T	1.13	0.08	13300	17400	33500	33500	33500	4500	4300	4200	4500	5700	12000	4200
rs10946398	Type 2 diabetes	CDKAL1	C	1.16	0.35	3100	3500	2900	2900	2900	3500	2900	3000	3000	5000	3200	2900
rs1111875	Type 2 diabetes	HHEX	C	1.13	0.6	4400	4400	4600	5300	5100	11900	6600	7300	6500	4300	4600	4300
rs13266634	Type 2 diabetes	SLC30A8	C	1.12	0.77	7000	6200	4900	4900	4900	17100	43500	19400	8500	8100	8100	4900
rs4402960	Type 2 diabetes	IGF2BP2	T	1.17	0.32	2800	3000	3300	3400	3000	2600	2600	2600	2600	2600	3400	2600
rs4506565	Type 2 diabetes	TCF7L2	T	1.36	0.35	700	700	7200	3000	3700	700	700	700	700	800	800	700
rs4607103	Type 2 diabetes	ADAMTS9	C	1.09	0.79	12900	12400	8800	9000	9700	9200	8400	9700	11100	8400	9400	8400
rs5215	Type 2 diabetes	KCNJ11	C	1.14	0.38	3800	4300	3900	4100	4000	43000	22000	29000	5900	3700	3700	3700
rs6931514	Type 2 diabetes	CDKAL1	G	1.25	0.31	1400	1700	1300	1300	1300	1700	1400	1400	2100	2000	1500	1300
rs7578597	Type 2 diabetes	THADA	T	1.15	0.84	6200	17700	85400	NA	85400	3500	5400	3800	4300	5900	43100	3500
rs7754840	Type 2 diabetes	CDKAL1	C	1.12	0.35	5200	6000	4900	5000	4900	5900	4900	5000	5100	8600	5500	4900
rs7901695	Type 2 diabetes	TCF7L2	C	1.37	0.3265	700	700	6900	2900	3600	700	700	700	700	700	800	700
rs7903146	Type 2 diabetes	TCF7L2	A	1.71	0.33	300	300	2200	900	1200	300	300	300	300	300	300	300
rs7961581	Type 2 diabetes	TSPAN8,LGR5	C	1.09	0.29	9900	8700	12200	11500	9900	13700	15000	11800	14300	8800	15800	8700
rs8050136	Type 2 diabetes	FTO	A	1.23	0.47	1500	1500	2400	2600	2300	1500	1500	1500	1500	1800	2200	1500
rs864745	Type 2 diabetes	JAZF1	T	1.1	0.48	6800	6900	8500	9300	11400	10200	8100	11900	10000	10600	7300	6800
rs10889677	Ulcerative colitis	IL23R	A	1.29	0.31	1100	1100	1300	1400	1100	1900	1100	1300	1800	1100	1300	1100
rs1558744	Ulcerative colitis	IFNG, IL26, IL22	A	1.35	0.42	700	700	1300	1600	1300	900	700	700	700	1300	1000	700
rs3024505	Ulcerative colitis	IL10	T	1.46	0.19	700	800	9100	3100	NA	4500	3000	1900	4600	600	1900	600
rs6426833	Ulcerative colitis	OTUD3, PLA2G2E	G	1.37	0.42	700	700	700	800	900	700	700	700	700	700	700	700
